# Supplementary material for: Global targetome analysis reveals critical role of miR-29a in pancreatic stellate cell mediated regulation of PDAC tumor microenvironment
Source: BMC Cancer. 2020 Jul 13;20:651. doi: 10.1186/s12885-020-07135-2 (PMC7359459; doi:10.1186/s12885-020-07135-2)
Supplement: Supplementary file 1 — Additional file 1: Table S1. Primers for qPCR validation of differentially expressed genes in hPSCs. [file 12885_2020_7135_MOESM1_ESM.xlsx]

## Sheet: Table S1
Additional File 1: Table S1. Differentially expressed genes as identified by RNAseq analysis in miR-29a overexpressing hPSCs as compared to control cells.
	Gene Name	logFC	log CPM	p-value	FDR	miR-29a target (1)/non-target (0)
1	IGF1	-1.59618	1.74431	0.000227195	0.0146201	1
2	COL5A3	-1.50056	6.59055	8.80644e-07	0.00130255	1
3	CLDN1	-1.49934	2.85451	0.000128496	0.0109316	1
4	E2F7	-1.49374	5.04612	1.21103e-06	0.00130255	1
5	MYBL2	-1.35861	5.13718	1.42238e-05	0.00433021	1
6	TET3	-1.24611	5.24971	3.92046e-05	0.00608603	1
7	PCDH9	-1.20671	5.47633	3.02819e-05	0.00577195	1
8	EMP1	-1.19248	5.33778	4.09575e-06	0.0027887	1
9	ITGA6	-1.18062	3.05407	0.000162001	0.0120709	1
10	XXYLT1	-1.13166	5.41986	7.18281e-05	0.00815419	1
11	BCL7A	-1.12354	2.74067	0.000514654	0.0228604	1
12	ADAMTS2	-1.11687	6.70739	2.52863e-05	0.00546287	1
13	DCLK3	-1.10918	2.54051	0.000711565	0.0269215	1
14	LAMC1	-1.09251	9.8422	9.16524e-07	0.00130255	1
15	KIAA1549L	-1.07952	5.35503	1.43193e-05	0.00433021	1
16	PRMT6	-1.07274	3.78823	3.82361e-05	0.00608603	1
17	KDELC1	-1.03449	4.95549	6.87012e-06	0.00323282	1
18	NRAS	-1.0137	6.39286	2.61654e-05	0.00546287	1
19	FSTL1	-1.00835	10.9385	1.16205e-06	0.00130255	1
20	PPP1R14C	-3.54583	-0.987704	0.000837855	0.0296503	0
21	ESM1	-1.97795	0.735855	0.000152875	0.0119067	0
22	AJAP1	-1.91411	-0.164864	0.00164666	0.0432728	0
23	BCL2	-1.90788	0.282226	0.000877666	0.0303814	0
24	CDC20P1	-1.61781	0.666975	0.000582583	0.024436	0
25	PLAU	-1.51512	5.44653	4.93772e-07	0.00130255	0
26	PAPPA2	-1.46576	4.18123	4.89284e-06	0.00306985	0
27	F2RL3	-1.44347	0.979469	0.0016206	0.0429629	0
28	MYBL1	-1.44336	2.45136	4.492e-05	0.0065039	0
29	ABI3BP	-1.42662	4.4832	1.93138e-05	0.00480889	0
30	CACNA2D3	-1.37615	1.63182	0.000969832	0.0323958	0
31	PLK4	-1.35882	3.60815	2.64836e-05	0.00546287	0
32	KY	-1.35205	1.92358	0.000172994	0.0124155	0
33	XRCC2	-1.31306	2.54889	8.92434e-05	0.00872615	0
34	ANO1	-1.30988	2.48699	6.92615e-05	0.00796137	0
35	DTL	-1.28157	3.82424	0.000125494	0.010905	0
36	CKAP2L	-1.27931	4.39297	5.84899e-06	0.0031455	0
37	F2RL1	-1.26482	4.98836	1.56998e-06	0.00147755	0
38	DSCC1	-1.26396	1.78279	0.000955123	0.0322472	0
39	IL1B	-1.26256	3.18014	9.42528e-05	0.0091565	0
40	SKA3	-1.24771	3.204	5.40693e-05	0.00695877	0
41	TMEM158	-1.24658	4.91648	0.00079594	0.0288107	0
42	PCDH1	-1.24581	2.97687	0.000554015	0.0238043	0
43	EXO1	-1.22226	2.71346	0.00043261	0.0207563	0
44	EPHB1	-1.19834	2.85621	6.83822e-05	0.00792077	0
45	ASPM	-1.19586	5.87296	3.92048e-05	0.00608603	0
46	ZNF367	-1.18455	1.62412	0.00119683	0.0356992	0
47	GINS1	-1.18343	3.08803	0.000104189	0.0096844	0
48	NEK2	-1.18169	3.16375	6.42406e-05	0.00761681	0
49	KIF18B	-1.17973	3.81155	0.000170041	0.01231	0
50	SKA1	-1.16657	2.99791	8.89588e-05	0.00872615	0
51	KIFC1	-1.16188	4.74273	6.1926e-05	0.00745986	0
52	SMAGP	-1.15946	2.58061	0.000193095	0.0133992	0
53	ZGRF1	-1.14531	2.56886	0.000265431	0.0156128	0
54	FANCD2	-1.13932	3.90635	2.17461e-05	0.00519766	0
55	ASF1B	-1.13466	3.17568	3.34915e-05	0.00608603	0
56	SYNE3	-1.12956	1.92165	0.00107486	0.0340078	0
57	KIF14	-1.12516	4.43265	1.80442e-05	0.00470068	0
58	PODXL	-1.11921	5.30511	2.62851e-06	0.0021989	0
59	KIF24	-1.11413	2.51561	0.000291081	0.0163573	0
60	ITGA2	-1.10455	8.33061	4.23864e-06	0.0027887	0
61	CASC5	-1.10069	4.82131	0.000263752	0.0155748	0
62	IQGAP3	-1.09171	4.58359	0.000359399	0.0184729	0
63	POLQ	-1.09136	3.37089	0.000358329	0.0184729	0
64	NUSAP1	-1.08524	4.47152	5.71041e-05	0.00716561	0
65	GINS2	-1.08037	2.97625	0.0001337	0.0111229	0
66	BLM	-1.06972	2.97574	0.000173972	0.0124155	0
67	AC112721.2	-1.05856	2.91277	0.00119724	0.0356992	0
68	CDCA5	-1.04994	4.10248	0.000704229	0.02684	0
69	MPP4	-1.04964	1.99652	0.000628103	0.0254923	0
70	PBK	-1.04262	3.61085	0.000693896	0.02684	0
71	LRRC15	-1.04186	5.73914	5.94019e-05	0.00730705	0
72	CENPF	-1.03382	6.68056	5.21287e-06	0.00313982	0
73	ESCO2	-1.03371	2.48168	0.00170281	0.0443616	0
74	E2F1	-1.03279	3.67632	0.000528748	0.0232884	0
75	GK	-1.03266	3.94574	8.6356e-05	0.00861158	0
76	KIF20B	-1.03162	4.42112	0.000970445	0.0323958	0
77	SPDL1	-1.0295	6.42443	8.9004e-06	0.00372284	0
78	HECW2	-1.02232	4.7972	8.16788e-05	0.0085049	0
79	AURKB	-1.02174	4.01501	5.01865e-05	0.00668768	0
80	CDKN3	-1.01829	2.82947	0.000430554	0.0207563	0
81	TOP2A	-1.01592	6.81885	0.000150653	0.0118153	0
82	CHAF1A	-1.01544	4.35345	2.36954e-05	0.00540615	0
83	HJURP	-1.0149	4.49805	2.43582e-05	0.00546287	0
84	PLK1	-1.01274	5.24794	7.67809e-05	0.00835044	0
85	ADAMTS12	-1.01147	7.5284	1.48589e-06	0.00147755	0
86	WDR62	-1.0108	3.17698	0.00027146	0.0157824	0
87	CENPA	-1.00885	2.38919	0.00107502	0.0340078	0
88	CENPE	-1.00644	5.04181	0.000309362	0.0169395	0
89	PTX3	-1.00483	4.79293	0.000291125	0.0163573	0
90	MKI67	-1.00401	7.73303	3.21741e-06	0.00242271	0
91	DPYSL3	1.0925	9.31023	3.21783e-06	0.00242271	1
92	MAP3K9	1.00262	1.87948	0.00102048	0.0331172	0
93	TSPAN18	1.00564	3.06142	0.000132425	0.0110781	0
94	EXTL1	1.00595	2.72997	0.00176173	0.0455692	0
95	FAM13C	1.00872	2.41912	0.000294765	0.0164392	0
96	SDK2	1.01527	4.01843	0.000165202	0.0120758	0
97	UBA7	1.02053	5.17014	6.6028e-05	0.00770736	0
98	APOBEC3G	1.0218	2.20989	0.000408841	0.0201847	0
99	ART4	1.0236	1.88285	0.00144283	0.0402896	0
100	DYSF	1.0315	5.00324	3.49869e-05	0.00608603	0
101	TRIM6	1.03555	3.2427	0.000122922	0.0107758	0
102	SPTBN2	1.03726	3.17946	0.000975398	0.0323958	0
103	HIST2H2BE	1.03793	2.27568	0.000351426	0.0183106	0
104	TCEA3	1.03982	2.88806	0.000255107	0.0154355	0
105	CECR1	1.04564	3.71165	8.44895e-05	0.00853855	0
106	CCDC69	1.04918	1.52997	0.0019	0.0477634	0
107	SELENBP1	1.05904	3.57515	3.88091e-05	0.00608603	0
108	COX7A1	1.06244	2.77265	0.00101741	0.0330888	0
109	IGFBP3	1.06411	9.20836	5.82321e-06	0.0031455	0
110	IPPK	1.06773	3.87396	0.000207044	0.0140435	0
111	TPCN1	1.06885	5.37035	1.8106e-05	0.00470068	0
112	IFIT1	1.07152	5.62129	0.000729959	0.0270732	0
113	MUC1	1.07672	2.11718	0.0012782	0.0375188	0
114	LINC01614	1.07931	4.75146	0.000304278	0.016722	0
115	TGM2	1.08005	8.37253	6.6973e-06	0.00323282	0
116	TINAGL1	1.09656	6.61824	0.000268775	0.0156869	0
117	CDH20	1.10976	2.21553	0.00155908	0.0417734	0
118	PIK3C2B	1.1121	3.63543	2.99784e-05	0.00577195	0
119	ABLIM1	1.11296	2.8452	0.000110213	0.0100581	0
120	HIST1H1C	1.12441	2.09933	0.00203812	0.0498214	0
121	IL1R1	1.14211	6.17034	1.13468e-06	0.00130255	0
122	METTL7A	1.14985	4.32847	9.39076e-06	0.00382179	0
123	FBXL22	1.15746	2.25788	0.000237118	0.014834	0
124	HERC6	1.15838	4.62893	0.00106002	0.0338401	0
125	PDE4C	1.16713	2.11403	0.00109277	0.0343527	0
126	IFIT3	1.16728	4.44234	0.00117501	0.0356697	0
127	SLC12A7	1.17146	2.71662	0.000759142	0.027813	0
128	PTGS2	1.17665	8.27079	0.000135207	0.0111254	0
129	FMOD	1.19149	4.96898	5.77821e-06	0.0031455	0
130	DES	1.19732	3.57682	4.58645e-05	0.00652977	0
131	ANKRD37	1.19801	3.17502	4.84879e-05	0.00657776	0
132	LYNX1	1.20161	3.14435	0.000853814	0.0298994	0
133	LINC01503	1.20571	3.49264	0.000457359	0.0214209	0
134	GPR155	1.20913	3.91479	1.05925e-05	0.00384429	0
135	PPP1R14A	1.21312	2.93034	0.000130474	0.0109758	0
136	QPRT	1.22843	5.45602	1.08463e-06	0.00130255	0
137	BST2	1.2295	4.66331	0.00178871	0.0459631	0
138	COLEC12	1.2395	1.97464	0.000280324	0.0159891	0
139	ADGRD1	1.24957	1.50128	0.000728568	0.0270732	0
140	C4orf26	1.25948	3.8501	0.000528931	0.0232884	0
141	CILP	1.26069	3.41013	0.000341766	0.0180573	0
142	CD40	1.26932	1.53798	0.00118763	0.0356992	0
143	IFITM1	1.27326	5.18833	0.00054276	0.0236895	0
144	TNC	1.27784	12.0763	4.40454e-07	0.00130255	0
145	RP11-54O7.3	1.28082	2.5477	0.000255151	0.0154355	0
146	EPDR1	1.28246	3.7105	6.32497e-05	0.00755884	0
147	APLP1	1.30142	4.6735	1.94808e-05	0.00480889	0
148	SDSL	1.3022	2.08906	0.00134287	0.0385239	0
149	MX1	1.31548	5.75052	5.9687e-05	0.00730705	0
150	PIK3AP1	1.3189	2.99791	8.41074e-05	0.00853855	0
151	CRABP2	1.32325	6.02457	9.71683e-07	0.00130255	0
152	ACTC1	1.32666	7.42785	4.04786e-07	0.00130255	0
153	MX2	1.33339	4.43153	0.000511369	0.0228493	0
154	ACSS3	1.33687	2.04668	0.00072658	0.0270732	0
155	RARRES2	1.36863	5.07857	0.000822577	0.0294017	0
156	GLP2R	1.3832	4.72717	8.82836e-07	0.00130255	0
157	RP3-510D11.2	1.38499	0.402418	0.00204388	0.0498563	0
158	IFIT2	1.3887	2.94762	1.49852e-05	0.00433032	0
159	FBXO32	1.41624	4.86908	1.06734e-05	0.00384429	0
160	PODNL1	1.4557	4.29357	0.000259787	0.015462	0
161	ITGA7	1.46383	2.16509	0.000481286	0.0218949	0
162	EDNRB	1.49706	1.18176	0.000601299	0.024965	0
163	VWA1	1.5098	5.23531	0.000686343	0.0267745	0
164	HLA-DMA	1.51266	0.866636	0.00138362	0.0392446	0
165	PTGES	1.51605	3.59113	4.25954e-06	0.0027887	0
166	LCTL	1.53028	1.23105	0.000628037	0.0254923	0
167	HSPB7	1.53653	4.00595	1.4666e-05	0.00433021	0
168	CEND1	1.53883	1.63405	0.000858985	0.0299412	0
169	RGS5	1.54826	3.03795	4.08537e-05	0.00615175	0
170	PTCHD4	1.56056	0.561077	0.000822981	0.0294017	0
171	CDK18	1.5718	1.43638	0.00110696	0.0344886	0
172	TNFRSF10C	1.62955	1.6915	0.000995531	0.032618	0
173	NR4A3	1.64604	0.976576	0.000423114	0.0206189	0
174	MIAT	1.68935	4.15552	6.63788e-06	0.00323282	0
175	RP11-1000B6.3	1.68942	0.445094	0.00117511	0.0356697	0
176	MGARP	1.69744	1.94079	0.0001301	0.0109758	0
177	CCL11	1.70354	2.64776	4.19183e-05	0.00618829	0
178	OAS1	1.73856	3.70455	0.00103688	0.0334673	0
179	RP11-834C11.4	1.7405	2.78363	1.90193e-05	0.00480889	0
180	C3	1.78634	5.59652	4.14679e-07	0.00130255	0
181	GNAO1	1.82467	0.151755	0.00113573	0.0350449	0
182	FILIP1	1.84749	1.50115	4.18462e-05	0.00618829	0
183	SFRP4	1.89422	1.63175	1.6319e-05	0.00446784	0
184	LRRN4	1.90368	1.08272	0.000228198	0.0146221	0
185	TMEM37	1.96695	-0.303288	0.000812678	0.0292832	0
186	NEFL	1.98936	0.998313	0.000470797	0.0217878	0
187	INPP5D	2.00075	0.247915	0.000299984	0.0165911	0
188	RSAD2	2.18656	0.792999	0.000162733	0.0120709	0
189	LMTK3	2.28774	0.729579	0.000629774	0.0254923	0
190	AGT	2.30957	0.0634049	0.0011721	0.0356697	0
191	KCNH2	2.38513	2.08781	8.8569e-07	0.00130255	0
192	CXCL5	2.40249	3.06441	5.34426e-07	0.00130255	0
193	CABP1	2.67906	-0.707229	0.00139172	0.0392446	0
194	TMEM63C	2.68773	0.390552	0.00110025	0.034444	0
195	FER1L5	2.68912	-0.641661	0.00144751	0.0402896	0
196	PYGM	3.58889	-0.0260443	0.000226216	0.0146196	0
